# Supplementary material for: Visualising disease progression on multiple variables with vector plots and path plots
Source: BMC Med Res Methodol. 2009 May 27;9:32. doi: 10.1186/1471-2288-9-32 (PMC2693505; doi:10.1186/1471-2288-9-32)
Supplement: Additional file 1 — Initial and final data. The hand-tapping, UHDRS and TFA data are provided. Variables starting with 't0' are initial values, and those starting with 'tf' are final values. The variable 'years' is the length of follow-up time. [file 1471-2288-9-32-S1.zip]

Archive with 1 entries (1 files):
- sup1.csv
