# Supplementary material for: Visualising disease progression on multiple variables with vector plots and path plots
Source: BMC Med Res Methodol. 2009 May 27;9:32. doi: 10.1186/1471-2288-9-32 (PMC2693505; doi:10.1186/1471-2288-9-32)
Supplement: Additional file 1 — Initial and final data. The hand-tapping, UHDRS and TFA data are provided. Variables starting with 't0' are initial values, and those starting with 'tf' are final values. The variable 'years' is the length of follow-up time. [file 1471-2288-9-32-S1.zip › sup1.csv]

subject	sex	years	t0.tap	t0.uhdrs	t0.tfa	tf.tap	tf.uhdrs	tf.tfa
1	Male	7	92.25	11	25	60.5	30	26
2	Female	7	88.75	14	25	57.75	26	26
3	Male	7	67.25	26	31	42.25	14	27
4	Male	7.5	112.75	11	25	54.25	25	29
5	Female	6.92	69	19	25	53.25	52	28
6	Female	7.5	47.5	21	26	23.25	66	32
7	Male	7	73.75	36	30	44.5	50	44
8	Male	6.5	110.5	14	25	45	35	29
9	Male	6.5	87	40	29	39.5	53	37
10	Male	6.5	96	23	25	67.75	38	33
11	Male	5.5	102.5	13	25	101	16	25
12	Female	5	97.5	8	26	74.5	23	31
13	Male	7	56.75	47	25	15.75	87	50
14	Female	8	84.75	22	28	75.25	36	32
15	Male	7	77	28	31	43	49	36
16	Male	8	80.25	30	26	56	34	32
17	Male	5.5	109	11	25	116.25	18	28
