# Supplementary material for: Visualising disease progression on multiple variables with vector plots and path plots
Source: BMC Med Res Methodol. 2009 May 27;9:32. doi: 10.1186/1471-2288-9-32 (PMC2693505; doi:10.1186/1471-2288-9-32)
Supplement: Additional file 2 — Longitudinal data. Longitudinal hand-tapping and UHDRS data are provided. [file 1471-2288-9-32-S2.zip › sup2.csv]

patient	month	avg.tap	uhdrs	tfa	cond
1	0	92.25	11	25	Control
1	6	82	20	25	Control
1	12	81	18	25	Control
1	18	86	16	25	Control
1	24	79.5	17	25	Control
1	30	87	21	25	Control
1	36	90.5	24	25	Control
1	42	82.25	22	25	Control
1	48	87.75	24	26	Control
1	54	82.5	29	26	Control
1	60	86.5	15	26	Control
1	66	83.5	13	26	Control
1	72	77.25	28	26	Control
1	78	75.5	26	26	Control
1	84	60.5	30	26	Control
2	0	88.75	14	25	Control
2	6	96.75	13	25	Control
2	12	85.75	22	25	Control
2	18	61.5	29	25	Control
2	24	63.5	19	25	Control
2	30	68.75	20	25	Control
2	36	58.25	26	25	Control
2	42	53.25	32	25	Control
2	48	57.75	25	25	Control
2	54	49.75	23	25	Control
2	60	53.25	29	25	Control
2	66	58	24	25	Control
2	72	54.75	21	25	Control
2	78	58	18	25	Control
2	84	57.75	26	26	Control
3	0	67.25	26	31	Control
3	6	65.75	31	30	Control
3	12	45.5	44	31	Control
3	18	43	46	31	Control
3	24	41.75	39	30	Control
3	30	43.5	38	30	Control
3	36	41	27	29	Control
3	42	48.25	18	29	Control
3	48	54	0		Control
3	54	48.5	0		Control
3	60	54.5	12	27	Control
3	66	48.75	21	27	Control
3	72	52	13	27	Control
3	78	42.75	18	27	Control
3	84	42.25	14	27	Control
4	0	112.75	11	25	Control
4	6	104.5	12	25	Control
4	12	82.75	16	25	Control
4	18	92	15	25	Control
4	24	81.25	4	25	Control
4	30	62.5	11	25	Control
4	36	63.75	15	26	Control
4	42	57.25	22	27	Control
4	48	57.25	19	27	Control
4	54	59.5	15	27	Control
4	60	55.25	14	28	Control
4	66	54.75	20	28	Control
4	72	50	20	28	Control
4	78	85.25	21	28	Control
4	84	70.75	17	28	Control
4	90	54.25	25	29	Control
5	0	69	19	25	Control
5	6	70.75	32	25	Control
5	12	52	32	25	Control
5	18	47	36	25	Control
5	24	44.5	39	25	Control
5	30	51.25	42	25	Control
5	36	61.25	47	25	Control
5	42	46.25	47	25	Control
5	48	59.5	39	25	Control
5	54	59	45	25	Control
5	60	75.5	51	26	Control
5	66	71.5	51	26	Control
5	72	70.75	47	28	Control
5	78	70	40	28	Control
5	84	53.25	52	28	Control
6	0	47.5	21	26	Control
6	6	52	21	26	Control
6	12	47.5	35	27	Control
6	18	41.5	50	28	Control
6	24	44	40	28	Control
6	30	38.25	44	28	Control
6	36	41.5	38	28	Control
6	42	43.25	46	28	Control
6	48	34.75	48	28	Control
6	54	38	43	28	Control
6	60	34.75	56	28	Control
6	66	40.25	50	29	Control
6	72	36	51	28	Control
6	78	34.75	55	30	Control
6	84	32	55	30	Control
6	90	23.25	66	32	Control
7	0	73.75	36	30	Control
7	6	76.25	43	31	Control
7	12	69.75	46	37	Control
7	18	75.5	47	36	Control
7	24	68	44	34	Control
7	30	70.75	47	34	Control
7	36	68.25	43	34	Control
7	42	66.25	45	35	Control
7	48	58	43	35	Control
7	54	56.75	49	42	Control
7	60	55.25	47	39	Control
7	66	63			Control
7	72	52.75	50	40	Control
7		34.5	58	43	Control
7	84	44.5	50	44	Control
8	0	110.5	14	25	Control
8	6	108	23	25	Control
8	12	108.5	28	26	Control
8	18	97.25	22	26	Control
8	24	104.25	28	27	Control
8	30	100.75	27	27	Control
8	36	100	34	27	Control
8	42	98.75	41	26	Control
8	48	95.75	37	27	Control
8	54	94.5	33	27	Control
8	60	75.5	35	27	Control
8	66	77.25	32	28	Control
8	72	69.75	27	30	Control
8	78	45	35	29	Control
9	0	87	40	29	Control
9	6	76.25	51	29	Control
9	12	79.25	42	28	Control
9	18	74.75	42	28	Control
9	24	64.75	50	28	Control
9	30	64.25	46	29	Control
9	36	60	52	28	Control
9	42	60	53	28	Control
9	48	53.75	54	28	Control
9	54	51.25	49	28	Control
9	60	43	51	29	Control
9	66	48.5	54	30	Control
9	72	41.25	43	37	Control
9	78	39.5	53	37	Control
10	0	93.75	22	26	Control
10	6	99	25	26	Control
10	12	78	27	28	Control
10	18	88.5	25	28	Control
10	24	75.5	39	28	Control
10	30	78.25	40	30	Control
10	36	66.5	41	30	Control
10	42	76.5	39	30	Control
10	48	69.5	38	32	Control
10	54	74.75	36	32	Control
10	60	73	36	31	Control
10	66	73	38	34	Control
10	72	67.75	38	33	Control
11	0	102.5	13	25	Control
11	6	97	13	25	Control
11	12	101.5	9	25	Control
11	18	104	8	25	Control
11	24	111.5	12	25	Control
11	30	106.5	7	25	Control
11	36	105.5	10	25	Control
11	42	99.75	12	25	Control
11	48	101	15	25	Control
11	54	97.75	7	25	Control
11	60	97.25	17	25	Control
11	66	101	16	25	Control
12	0	97.5	8	26	Control
12	6	92	16	25	Control
12	12	90.25	13	26	Control
12	18	94.5	24	26	Control
12	24	95.75	14	26	Control
12	30	87.5	20	27	Control
12	36	79.75	25	28	Control
12	42	78.5	23	28	Control
12	48	NA			Control
12	54	70.5	33	34	Control
12	60	74.5	23	31	Control
13	0	56.75	47	25	Transplant
13	6	72.5	66	25	Transplant
13	12	70.25	74	26	Transplant
13	18	63.5	68	25	Transplant
13	24	74	72	27	Transplant
13	30	71.75	77	26	Transplant
13	36	58.5			Transplant
13	42	54	73	26	Transplant
13	48	41.5	79	29	Transplant
13	54	31.75	80	33	Transplant
13	60	44.75	86	33	Transplant
13	66	28.5	86	41	Transplant
13	72	27.75	93	43	Transplant
13	78	20.5	92	47	Transplant
13	84	15.75	87	50	Transplant
14	0	84.75	22	28	Transplant
14	6	81	26	28	Transplant
14	12	46.75	37	28	Transplant
14	18	63.75	37	28	Transplant
14	24	80.5	31	28	Transplant
14	30	93.5	23	28	Transplant
14	36	90.75	20	28	Transplant
14	42	91.25	24	28	Transplant
14	48	85.5	19	29	Transplant
14	54	104			Transplant
14	60	86.25	20	29	Transplant
14	66	90.25	24	29	Transplant
14	72	76.5	26	32	Transplant
14	78	79	22	33	Transplant
14	84	80	30	30	Transplant
14	90	75.75	29	31	Transplant
14	96	75.25	36	32	Transplant
15	0	77	28	31	Transplant
15	6	69.25	33	31	Transplant
15	12	57	47	31	Transplant
15	18	54.25	29	31	Transplant
15	24	53	32	31	Transplant
15	30	54.75	31	29	Transplant
15	36	59.25	39	29	Transplant
15	42	54.25	41	29	Transplant
15	48	58	36	29	Transplant
15	54	48.5	39	29	Transplant
15	60	50.75	48	31	Transplant
15	66	42.5	43	30	Transplant
15	72	44	33	31	Transplant
15	78	45.25	46	35	Transplant
15	84	43	49	37	Transplant
15	90	43.25		36	Transplant
16	0	80.25	30	26	Transplant
16	6	75.25	34	27	Transplant
16	12	57.75	40	28	Transplant
16	18	61.25	50	29	Transplant
16	24	55	46	29	Transplant
16	30	52	43	28	Transplant
16	36	55.25	38	28	Transplant
16	42	57	39	28	Transplant
16	48	58	43	28	Transplant
16	54	50.25	50	29	Transplant
16	60	48.75	39	29	Transplant
16	66	49.25	41	29	Transplant
16	72	46.5	48	29	Transplant
16	78	41.5	45	30	Transplant
16	84	49.25	41	31	Transplant
16	90	40	43	31	Transplant
16	96	56	34	32	Transplant
17	0	109	11	25	Transplant
17	6	106.25	8	25	Transplant
17	12	110.75	12	25	Transplant
17	18	114.75	12	25	Transplant
17	24	117	11	25	Transplant
17	30	126.5	12	25	Transplant
17	36	120.5	16	25	Transplant
17	42	113.5	14	25	Transplant
17	48	117	16	25	Transplant
17	54	119.25	18	25	Transplant
17	60	92.5	19	25	Transplant
17	66	116.25	18	28	Transplant
