# Supplementary material for: Visualising disease progression on multiple variables with vector plots and path plots
Source: BMC Med Res Methodol. 2009 May 27;9:32. doi: 10.1186/1471-2288-9-32 (PMC2693505; doi:10.1186/1471-2288-9-32)
Supplement: Additional file 3 — R code. R functions to produce graphs similar to those in the figures are provided. [file 1471-2288-9-32-S3.txt]

d.dat <- read.csv(file="initial-final-data.csv")        # read in inital and final values


## Function adapted from Everitt B: An R and S-Plus Companion
## to Multivariate Analysis. London: Springer 2005.
## http://biostatistics.iop.kcl.ac.uk/publications/everitt/

bvbox<-function(a, d = 7, lin.col="black", lin.lwd="1.5")
{
# used for bivariate IQR (Figure 2B)
# a is a data matrix
# d is constant (usually 7)

	p <- length(a[1,  ])
		m1 <- mean(a[, 1])
		m2 <- mean(a[, 2])
		s1 <- sqrt(var(a[, 1]))
		s2 <- sqrt(var(a[, 2]))
		r <- cor(a[, 1:2])[1, 2]
		
	x <- (a[, 1] - m1)/s1
	y <- (a[, 2] - m2)/s2
	e <- sqrt((x * x + y * y - 2 * r * x * y)/(1 - r * r))
	e2 <- e * e
	em <- median(e)
	emax <- max(e[e2 < d * em * em])
	r1 <- em * sqrt((1 + r)/2)
	r2 <- em * sqrt((1 - r)/2)
	theta <- ((2 * pi)/360) * seq(0, 360, 3)
	xp <- m1 + (r1 * cos(theta) + r2 * sin(theta)) * s1
	yp <- m2 + (r1 * cos(theta) - r2 * sin(theta)) * s2
	r1 <- emax * sqrt((1 + r)/2)
	r2 <- emax * sqrt((1 - r)/2)
	theta <- ((2 * pi)/360) * seq(0, 360, 3)
	xpp <- m1 + (r1 * cos(theta) + r2 * sin(theta)) * s1
	ypp <- m2 + (r1 * cos(theta) - r2 * sin(theta)) * s2
	maxxl <- max(xpp)
	minxl <- min(xpp)
	maxyl <- max(ypp)
	minyl <- min(ypp)
	b1 <- (r * s2)/s1
	a1 <- m2 - b1 * m1
	y1 <- a1 + b1 * minxl
	y2 <- a1 + b1 * maxxl
	b2 <- (r * s1)/s2
	a2 <- m1 - b2 * m2
	x1 <- a2 + b2 * minyl
	x2 <- a2 + b2 * maxyl
	maxx <- max(c(a[, 1], xp, xpp, x1, x2))
	minx <- min(c(a[, 1], xp, xpp, x1, x2))
	maxy <- max(c(a[, 2], yp, ypp, y1, y2))
	miny <- min(c(a[, 2], yp, ypp, y1, y2))
	lines(xp, yp, lwd = lin.lwd, col = lin.col)
}


# makes plot similar to Figure 2A
#t0 and t1 are both an n-by-2 matrix; t0 are initial values for two outcome variables
# and t1 are final values for the same two variables.
vec1 <- function(t0, t1, xlab="", ylab="", ...){  
  plot(t0, xlab, ylab, pch=16, col="grey50", xlim=c(range(c(t0[,1], t1[,1]))), ylim=c(range(c(t0[,2], t1[,2]))))
        arrows(t0[,1], t0[,2], t1[,1], t1[,2], length=0.1, col="grey50")
        points(mean(t0[,1]), mean(t0[,2]), pch=16, col="black", cex=1.5)
        arrows(mean(t0[,1]), mean(t0[,2]),mean(t1[,1]), mean(t1[,2]), col="black", length=0.15, lwd=3)
}

vec1(d.dat[,4:5], d.dat[,7:8])


# makes plot similar to Figure 2B
vec2 <- function(t0, t1, xlab="", ylab="", ...){
    rx <- extendrange(c(t0[,1], t1[,1]))
    ry <- extendrange(c(t0[,2], t1[,2]))
    plot(t0, xlab, ylab, pch=16, col="blue", xlim=rx, ylim=ry, xaxs="i", yaxs="i")
        arrows(t0[,1], t0[,2], t1[,1], t1[,2], length=0.1, col="grey50")
        points(x=c(mean(t0[,1]), mean(t1[,1])), y=c(ry[1],ry[1]), pch=c(21,23),
               cex=1.5, xpd=TRUE, bg=c("blue","red")) #proj mean x
        points(x=c(rx[1],rx[1]), y=c(mean(t0[,2]), mean(t1[,2])), pch=c(21,23),
               cex=1.5, xpd=TRUE, bg=c("blue","red"))#proj mean y
        bvbox(t0, lin.col="blue")
        bvbox(t1, lin.col="red")
}

vec2(d.dat[,4:5], d.dat[,7:8])


# makes plot similar to Figure 2C
vec3 <- function(t0, t1, xlab="", ylab="", ...){
  hull.t0 <- chull(t0) #makes convex hull of data
  hull.t1 <- chull(t1)
  rx <- extendrange(c(t0[,1], t1[,1]))
  ry <- extendrange(c(t0[,2], t1[,2]))
  par(tcl=0.3,
      las=1,
      mar=c(4.5,4.8,4,5.5))
  
  plot(t0, xlab, ylab, xlim=rx, ylim=ry, pch=16, col="black", bty="n", xaxt="n", yaxt="n", type="n")
        polygon(t0[,1][hull.t0],t0[,2][hull.t0], border=rgb(0,0,1,0.4), col=rgb(0,0,1,0.4))
        polygon(t1[,1][hull.t1],t1[,2][hull.t1], border=rgb(1,0,0,0.4), col=rgb(1,0,0,0.4))
        points(t0, pch=16, col="black")
        axis(1,at=c(min(t0[,1]),max(t0[,1])), labels=c(round(min(t0[,1]),0),round(max(t0[,1]),0)), col="blue")
        mtext("Initial", side=1, line=2.5, at=mean(range(t0[,1])), col="blue")
        axis(4,at=c(min(t0[,2]),max(t0[,2])), labels=c(round(min(t0[,2]),0), round(max(t0[,2]),0)), col="blue")
        mtext("Initial", side=4, line=1, at=mean(range(t0[,2])), col="blue")
        axis(3,at=c(min(t1[,1]),max(t1[,1])), labels=c(round(min(t1[,1]),0),round(max(t1[,1]),0)), col="red", line=-1)
        mtext("Final", side=3, line=1.5, at=mean(range(t1[,1])), col="red")
        axis(2,at=c(min(t1[,2]),max(t1[,2])), labels=c(round(min(t1[,2]),0),round(max(t1[,2]),0)), col="red")
        mtext("Final", side=2, line=1, at=mean(range(t1[,2])), col="red")
        arrows(t0[,1], t0[,2], t1[,1], t1[,2], length=0.1, col="black")

}

vec3(d.dat[,4:5], d.dat[,7:8])


# makes plot similar to Figure 4
vec4 <- function(t0, t1, xlab="", ylab="", ...){
  x.diff <- (t1-t0)[,1]
  y.diff <- (t1-t0)[,2]

  poly <- cbind(x.diff,y.diff)
  poly <- rbind(poly,c(0,0))
  hull <- chull(poly)
  
  plot.new()
        plot.window(xlim=range(x.diff), ylim=range(y.diff))
        polygon(poly[hull,], border="grey90", col="grey90")
        arrows(0,0, x.diff, y.diff, length=0.1, col="grey50")
        arrows(0,0,mean(x.diff), mean(y.diff), col="black", length=0.15, lwd=3)
        axis(1, pos=0)
        axis(2, pos=0)
}

vec4(d.dat[,4:5], d.dat[,7:8])


#####################
# 3D plots

library(rgl)


# makes plot similar to Figure 5A (need to rotate to obtain same orientation)

vec.3d <- function(t0, tf){
   # t0: an n by 3 matrix for initial values (X,Y,Z)
   # tf:  an n by 3 matrix for final values (X,Y,Z)
   
   bg3d("white")
   aspect3d(1,1,3)
   rgl.spheres(t0[,1:3], radius=1, color="blue", alpha=0.5)     #plots initial points

   for(i in 1:17){              # plots lines for each subject
     segments3d(x=c(t0[i,1],tf[i,1]), y=c(t0[i,2],tf[i,2]), z=c(t0[i,3], tf[i,3]), color="red")
   }
   grid3d(c("x","y","z+"))
   axis3d('x-', labels=TRUE, size=2, color="black", alpha=1)
   axis3d('y',labels=TRUE, pos=c(120,NA,50), size=2, color="black", alpha=1)
   axis3d('z+',  labels=TRUE, size=2, color="black", alpha=1)
   mtext3d("X", edge="x", at=60, line=2, color="black", alpha=1)
   mtext3d("Y", edge="y", pos=c(110,NA,50), line=2.75, color="black", alpha=1)
   mtext3d("Z", edge="z+", line=2, color="black", alpha=1)
}

vec.3d(t0=d.dat[,4:6], tf=d.dat[,7:9])


#############################
# path plot

# makes plot similar to Figure 6

all.dat <- read.csv(file="hd-data.csv")         # read data again
all.dat <- na.omit(all.dat)     # removes NA values from data

pred.uhdrs <- NULL      # vector to store predicted UHDRS values
pred.tap <- NULL        # vector to store predicted taping values

for(i in 1:17){         # loop through each patient, fit loess and get predicted values
  mod1 <- loess(avg.tap~month, data=all.dat, degree=1, span=0.9, subset=patient==i)
  mod2 <- loess(uhdrs~month, data=all.dat, degree=1, span=0.9, subset=patient==i)
  pred.tap <- append(pred.tap, predict(mod1))
  pred.uhdrs <- append(pred.uhdrs, predict(mod2))
}


path.plot <- function(x, y, case, subset, points=FALSE, ...){
  # x: vector of numeric values for one variable
  # y: vector of numeric values for another variable
  # case: subject id (must be numeric)
  # subset: logical expression indicating elements used to plot the initial point at t=0

  if(is.numeric(case) == TRUE) {        # test to make sure case is numeric
    id <- length(unique(case))
  } else
    stop("'case' must be numeric.\n")
  
  plot(y~x, subset=subset, xlim=range(x), ylim=range(y), pch=16)        # plot initial points
  for(i in 1:id){                       # draws path for each patient
    lines(x[case==i],y[case==i])
    }

  if (points==TRUE) points(y~x, cex=0.2)        # draws points along path for time stamp
}


path.plot(x=pred.tap, y=pred.uhdrs, case=as.numeric(all.dat$patient), subset=all.dat$month==0, points=TRUE)


##########################
# Supplementary Figures


library(lattice); library(Hmisc)                # load required packages

all.dat <- read.csv(file="hd-data.csv")         # read data
all.dat$patient <- as.factor(all.dat$patient)   # make patients into a factor
all.dat$patient <- reorder.factor(all.dat$patient,      # order patients based on median tapping score
                                  all.dat$avg.tap, median, na.rm=TRUE) 


# Supplementary Figure 1

xyplot(avg.tap~(month/12)|patient,data=all.dat, ylab="Number of taps in 30 sec", xlab="Time (years)",
       panel=function(x,y){
         panel.xyplot(x,y)
         panel.loess(x,y, degree=1, col="red", span=0.9,lwd=2)
         })


all.dat$patient <- reorder.factor(all.dat$patient,      # order patients based on median UHDRS score
                                  all.dat$uhdrs, median, na.rm=TRUE)


#  Supplementary Figure 2
xyplot(uhdrs~(month/12)|patient,data=all.dat, ylab="UHDRS motor score", xlab="Time (years)", pty="s",
       panel=function(x,y){
         panel.xyplot(x,y)
         panel.loess(x,y, degree=1, col="red", span=0.9, lwd=2)
         })
