# Supplementary material for: Visualising disease progression on multiple variables with vector plots and path plots
Source: BMC Med Res Methodol. 2009 May 27;9:32. doi: 10.1186/1471-2288-9-32 (PMC2693505; doi:10.1186/1471-2288-9-32)
Supplement: Additional file 6 — Animated 3D path plot. The path of disease progression from the first (blue spheres) to the final observation for number of taps, UHDRS, and TFA scores, and can be viewed with a web browser. [file 1471-2288-9-32-S6.zip]

Archive with 1 entries (1 files):
- Add6.gif
